# Supplementary material for: Profiling of Known and Novel microRNAs in an Oleaginous Crop Native to the Amazon Basin, Sacha Inchi (Plukenetia volubilis), Through smallRNA-Seq
Source: Genes (Basel). 2025 Mar 31;16(4):417. doi: 10.3390/genes16040417 (PMC12026887; doi:10.3390/genes16040417)
Supplement: Supplementary file 1 [file genes-16-00417-s001.zip]

Archive with 2 entries (2 files):
- Supplementary Figures.pdf
- Table supplementary.xlsx
