# Supplementary material for: Profiling of Known and Novel microRNAs in an Oleaginous Crop Native to the Amazon Basin, Sacha Inchi (Plukenetia volubilis), Through smallRNA-Seq
Source: Genes (Basel). 2025 Mar 31;16(4):417. doi: 10.3390/genes16040417 (PMC12026887; doi:10.3390/genes16040417)
Supplement: Supplementary file 1 [file genes-16-00417-s001.zip › Table supplementary.xlsx]

## Sheet: miRNA_targets_output_sorted
Table S1: Predicted Target Genes of Differentially Expressed miRNAs in Plukenetia volubilis. A total of 1879 unique target genes were identified across 56 of the 60 DE miRNAs.
miRNA ID	Target Gene Symbol
miR156h_2	SAUR41, ERD10/LTI29/LTI45, ATPIP5K1/ATPIPK1/PIP5K1, SPL11, SPL10, ATPUP11/PUP11, FTM6/SPL4, AtRLP9/RLP9, mTERF14, TRM22, AtSPL6/SPL6, AtRLP12/RLP12, AtPUB43/PUB43, ACR3, ATSPLA2-ALPHA/PLA2-ALPHA, MED18, AKT6/SPIK, ABCG3, SPL3, CAT5, ATEYA/EYA, PAB7, AtNCER2, AtSPL9/SPL9, bHLH129, CYP76C3, ASK20/SK20, ATGSL10/CALS9/gsl10/GSL10, RER3, AL2, AtIDD11/IDD11, NUP107, SPL5, AGD15, ABCI15/TGD2, PBL36, NRP…
miR164a	ASU1/ATDCL1/CAF/DCL1/EMB60/EMB76/SIN1/SUS1, VAD1, ATRRP4/RRP4/SOP2, ATGRAS2/GRAS2/SCL14, ATCNGC8/CNGC8, KNS4/UPEX1, PDE343/PTAC2, ALBA1/ALBA4/Atalba1, MCM4, AIR9, GDCH, PDE328/RSUA1/SVR1, GLU2, LBD41, A/N-InvC, AtJAC1/JAL35/JR1, scpl48, ATCLPC/ATHSP93-III/ClpC2/HSP93-III, emb1703, UBP22, AK/AK-LYS1/AK1, ATK4/KATD, GolS10, DYAD/SWI1, ATSNAK1/GRIK2
miR167a	VAD1, ATCEL2/CEL2, ACHT4, ATNRAMP6/NRAMP6, ARF6, IAR3/JR3, ILL5, AGL49, ATRECQ4B/RECQ4B/RECQL4B, ATNRAMP1/NRAMP1/PMIT1, AtGRDP1, AtFtsH4/ftsh4, APG9/ATAPG9/ATG9, ATDET2/DET2/DWF6, APD4, APD3, MED33B/MED5B/REF4, TSC10A, AGC1.5, PGAP1, AtCYP71/CYP71, AtTIM9/emb2474/TIM9, REM16, TON1B, AHL18, AHL11, AtGH9B13/GH9B13, ATVPS54/MTV17/VPS54, sks4, APX6, FRS9, ATSYTC/NTMC2T1.3/NTMC2TYPE1.3/SYT3/SYTC, CaS,…
miR167d/e/f	VAD1, ATCEL2/CEL2, ACHT4, ATNRAMP6/NRAMP6, ARF6, IAR3/JR3, AGL49, ABS5/T5L1, ATNRAMP1/NRAMP1/PMIT1, AtFtsH4/ftsh4, APG9/ATAPG9/ATG9, ATDET2/DET2/DWF6, MED33B/MED5B/REF4, TSC10A, AGC1.5, PGAP1, AtCYP71/CYP71, REM16, AHL11, AtGH9B13/GH9B13, ATVPS54/MTV17/VPS54, AtNBR1/NBR1, ATSYTC/NTMC2T1.3/NTMC2TYPE1.3/SYT3/SYTC, PMIR1, CaS, PHYC, LBD35, ARF8/ATARF8, GRF3/RCI1, EXA1, RANBP1, CYP86/CYP86A1/HORST
miR167b_3	VAD1, ATCEL2/CEL2, ACHT4, ATNRAMP6/NRAMP6, SHOU4L, ARF6, IAR3/JR3, ILL5, AGL49, ATRECQ4B/RECQ4B/RECQL4B, ATTPS6/TPS6, AtNPF2.13/NPF2.13/NRT1.7, TPR1, ATNRAMP1/NRAMP1/PMIT1, AtFtsH4/ftsh4, APG9/ATAPG9/ATG9, RALF18/RALFL18, COD1, ATDET2/DET2/DWF6, APD4, APD3, MED33B/MED5B/REF4, TSC10A, AGC1.5, ABCB22, AtTIM9/emb2474/TIM9, AtPHF1/PHF1, REM16, TON1B, AHL18, AHL11, AtGH9B13/GH9B13, ATBET12/ATBS14B/BET…
miR399a	ATKEA1/KEA1, 112A-2A/EMB30/GN/GNOM/MIZ2/VAN7, ANU1/SECA2, TNO1, AML5/ML5, ATSRX/SRX, ATGSTU15/GSTU15, CCB4, AtNPF2.13/NPF2.13/NRT1.7, PEN6, ckl5, BASS2, ATUBC24/PHO2/UBC24, FIE2/FIS2, NTAQ1, ATPMM/PMM, ATCFM2/CFM2, SINE2, HST/HST1, A/N-InvC, ATSFR2/SFR2, MAP3KE2/MAPKKK6, SULTR4;2, MAP3KE1/MAPKKK7, CYP705A30, ZRK11, PHT1;7, ACR4/CR4, MASP1, RH39, CCS52A2/FZR1, AtRLP48/RLP48, AtRLP50/RLP50, UBP16, …
miR399f	PUB55, ATKEA1/KEA1, ATPUP16/PUP16, WAK2, ANU1/SECA2, TNO1, ATSRX/SRX, RTFL9, A/N-InvA, CCB4, HISE1, AtERDL6/ERDL6, PHT1;9, PEN6, KCS8, ckl5, CAMTA3/SR1, BASS2, PHT1;5/PHT5, ATUBC24/PHO2/UBC24, FIE2/FIS2, BLH1/EDA29, AKR4C10, NTAQ1, ATVOZ2/VOZ2, ATWRKY58/WRKY58, SINE2, HST/HST1, A/N-InvC, MAP3KE2/MAPKKK6, ATIPS1/IPS1, ATPRP40C/CA150/PRP40/PRP40C, POLGAMMA1/PolIB, CYP705A30, PPR3, HCF101, BIR2, ATE…
miR530a	SMXL6, PDCB3, URGT6, ATPUP19/PUP19, AtATL78/ATL78/PRU2, HTT5, RHS6, MSL4, SNL5, NRPD1/NRPD1A/POL/SDE4/SMD2, AGP19/ATAGP19, ATMYBL2/MYBL2, TAT/TAT3, FTSH2/VAR2, BGAL9, DJC62/TPR15, HPPR4, emb1974, OBE1, SCPL27, AtMTP5/MTP5, NOT4B, HERK1, ASN1/AT-ASN1/DIN6, ZRK2, AtFDB26, ALMT12/ATALMT12/QUAC1, AR2/ATR2, BGAL3, MIA40, uL18m, FLA13, ATNRT3.1/NRT3.1/WR3, CLPD/ERD1/SAG15, AtFIM4, RPT3, LTP3, RLK1, ATR…
miR535d	UGT89C1, CORD2, AtDTX31/RHS2, AtMed15a/MED15_1/NRB4, ATOCT6/OCT6, AtEH2, AtPERK10/PERK10, SPL11, SPL10, VFB1, SPAG/TPR5, CYP89A6, mtACP2, AtSPL6/SPL6, HPE1/RBD1, MHL, NUB1, AtTHO6/DWA1/THO6, AtOZF1/AtTZF2/OZF1/TZF2, EDA27/NOP10, AtKH6, ATBHLH029/ATBHLH29/ATFIT1/BHLH029/FIT/FIT1/FRU, AT103-1A/ATGSTU1/ATGSTU5/GSTU5, JOSL, ORP1A, AthB-1, KUP11, AT-RS2Z33/ATRSZ33/RS2Z33/RSZ33, EMB2799, AtSPL9/SPL9, P…
miR827_2	XXT4, BTSL2, RRA3, AtUGT85A3/UGT85A3, IMB5, ATHAL3B/HAL3/HAL3B, Nse4A, ATK1/KNAT2, ATVPS45/BEN2/VPS45, DA2, RAE1, ATTPS11/ATTPSB/TPS11, ALE2, CHD3/CHR6/CKH2/EPP1/GYM/HRB2/LWR1/PKL/SSL2, PRORP1, HMR/PAP5/PTAC12/TAC12, PIC30, AtRLP29/RLP29, MTHFR2, ANP3/AtANP3/MAPKKK12/NP3, PSF2, IDL4, HUP6, WSD6, AGAL3, MTHFR1, CER7/G3, AIP1/ATDUF7/DUF7, ATTKL/TKL, AHDP/ANL2, CIP4.1, AtTRM5c/TRM5c, CeQORH, AFC2/AM…
miR2111b	atCYP51/CYP51/CYP51A2/CYP51G1/EMB1738, AlaAT1, AtEH2, ANU1/SECA2, SCD1, APCB1, SIBP1, ATTADA/TADA/TADA1, CVL1, NTAQ1, RGLG1, ATBET10/BET10/GTE11, ACIP1, AtcwINV5/CWINV5, UPL6, IREH1, POK2, ATEXO70E1/EXO70E1, AAE3, FBL17, LecRK-V.8, CIP4.1, LACS4, RRM, CIP4, UMAMIT40, SKIP31, AtPDS5A/PDS5/PDS5A, CSN6A
miR3627	ATXIB/XI-8/XI-B/XIB, WRKY4, CASPL2A1, SOP1, IMPL1, SGRL, BSK11, ABCG13/FOP2, EMB1860/TIM50, HAC04/HAC4/HAC6/HAG04/HAG4, EMB71/MAPKKK4/YDA, AtRLP15/RLP15, AAP3/ATAAP3, PSAE-2, BBX18, MED18, KCS11, AtFDB16, IAA13, ARL2/OSR1, ACS1/ATCS-B/CPACS1/OASB, EDA13/EDA19/SWA1, ZIF2, PGF6, MGT6/MRS2-4, BCHC1, BGLU7, AtLFG3/GAAP3/LFG3, IPGA1, ACA10/ATACA10/CIF1, PDE327, ATROPGEF1/ROPGEF1, RUS5, ATIREG2/FPN2/IR…
miR3627_2	ATXIB/XI-8/XI-B/XIB, WRKY4, CASPL2A1, SOP1, IMPL1, SGRL, BSK11, ABCG13/FOP2, EMB1860/TIM50, HAC04/HAC4/HAC6/HAG04/HAG4, EMB71/MAPKKK4/YDA, AtRLP15/RLP15, AAP3/ATAAP3, PSAE-2, BBX18, MED18, KCS11, AtFDB16, IAA13, ARL2/OSR1, ACS1/ATCS-B/CPACS1/OASB, EDA13/EDA19/SWA1, ZIF2, PGF6, MGT6/MRS2-4, BCHC1, BGLU7, AtLFG3/GAAP3/LFG3, IPGA1, ACA10/ATACA10/CIF1, PDE327, ATROPGEF1/ROPGEF1, RUS5, ATIREG2/FPN2/IR…
miR6445	ATRING1B/RING1B, ACO3, ATCOAB/COAB, RPF1, ATSHA/SHA/STATLA, anac017/NAC017/RAO2, HKL/HLP1, AtLIG6/LIG6, CYK8/EMB975, TRM26, APL4, PRX17, CLO3, PEG5, RPPR5, AtEML4/EML4, CDC48C/emb1354, RRP42, ANAC051/ANAC052/NAC052/SGS1, ASIL2, MISF2, ATDCL3/DCL3, AtCYP71/CYP71, MAG2, chx28, CYP76C7, ATGPAT3/GPAT3, AGL11/STK, AARE/AtAARE, CTPS4, B160/JMJ28, NASP, PICALM10a, anac077/NAC077, ERL2, ANAC082/NAC082/VN…
novel_1	ATDUF1/DUF1, ARI12/ATARI12, L5, KCS4, NDF2/NDH45/PnsB2, A39, AtHB33/HB33/ZHD5, AtJ8/AtToc12/DJC22/J8/Toc12, NPF5.5, ATWRKY55/WRKY55, LRS1, AtNiaP/NiaP, TBL41, CYP705A20, ATWNK2/WNK2/ZIK3, PIP2;5/PIP2D, DSC1, DOT4, AtMC2/AtMCP1c/MC2/MCP1c, AtFBA7/FBA7, AtFBA5/DEG22/FBA5, ADR1-L1, DJA5, DIV2, ATNFXL2/EBI/NFXL2, AtCHR23/CHR23, CIPK26, ARC11/ATMIND1/MIND, HIZ2, AtUVR8/UVR8
novel_2	ANAC003/NAC003/XVP, XBCP3, OTS2/ULP1C, SNX3, AtSR45/RNPS1/SR45, CIB5, PICALM8, ARP1/emb2207/RP1/RPL3A, ABF2/AREB1/AtABF2/ATAREB1, ATNFU1/NFU5, ATDEK1/DEK1/EMB1275/EMB80, ERD2/HSP70-18/HSP70T-1, VI1, URE, AtTLP1/TLP1, pEARLI4, AAO3/AOdelta/At-AO3/AtAAO3, ACA2/ATACA2, CLO3, GPT1, ATNRPD1B/DMS5/DRD3/NRPD1B/NRPE1, ATCNGC3/CNGC3/CNGC3.C, ATHYP1/HYP1/OSCA2.3, AtPAE4/PAE4, ATSPO11-1/SPO11-1, ATEHD1/EHD1…
novel_3	AtGET3a/GET3a, emb2411/JHS1, ATCDC5/ATMYBCDC5/CDC5, LOV1, SOC3, BP80-3;3/VSR3;3/VSR6, CAR1, AKS1/CFLAP1/FBH3, ABA2/ATABA2/ATSDR1/GIN1/ISI4/SDR1/SIS4/SRE1, CW9, UNI, PGD1, GGPPS3/GGPS4/IDS3, GGPPS4/GGPS2/GGPS5/IDS4, AtVSR2/BP80-1;2/VSR1;2/VSR2, CARK8, ASY3/AtASY3, ILR1, AIF2/RITF1, AtELP4/ELO1, CYP90D1, EMB3120, TN15, DSC1, HIL1, GPN1/QQT2, ADR1-L1, ATPLDDELTA/PLDDELTA, HRT/RCY1/RPP8, TN20, RUS6, …
novel_7	ATHEX3/HEXO2, LRK10L1.1/LRK10L1.2, MTV9/PUF2, AtLEC2/LEC2, CIPK17/SnRK3.21, RPPR3a, EMB3108/HS3/RH22, DIN9/PMI2, ATPE11/PE11, ATPEX10/PEX10, PP4R3/PSY2L/SMEK1, AtSGO1/SGO1, ATHXK4/HKL2, AtCHUP1/CHUP1, PBL36, ATCHX20/CHX20, BCHC1, TRM10, AtBBE21/OGOX2, AtPHR1/PHR1, POLQ/TEB, AtHMAC6/AtHMP38/HMA6/PAA1/PCH1, RD19/RD19A, COG1, ATCSLD2/CSLD2, PHGAP2/REN3
novel_10	CPN10, BTSL2, ATHB54/HB54, GDSL1/GGL6, FRL2, ANAC015/BRN1/NAC015, 115D-4A/ACC1/AT-ACC1/EMB22/GK/GSD1/PAS3/SFR3, ACC2, AtTLP6/TLP6, ATCHX16/CHX16, TRFL6, CYP78A10, ANAC033/SMB/URP7, AtRLP17/TMM, ATPAP8/PAP8, AGL30, TIE2, ATGLK1/GLK1/GPRI1, AtSYT1/ATSYTA/NTMC2T1.1/NTMC2TYPE1.1/SYT1/SYTA, EMB2219, ATGSTU1/GST19/GSTU1, ATNSP2/NSP2, CASPL4B1, FH2, GAE4, ATPEX16/PEX16/SSE/SSE1, ATPMM/PMM, TRM13, ANAC04…
novel_13	BCHA1/SPI, LTPG19, AHP5, ADS1.2, NIH, SNL6, TIF3H1, PHO1;H3, ATCDPK1/AtCPK10/CDPK1/CPK10, CID11, PMI2/WEB2, LecRK-V.2, ATL24, ASK19/SK19, AtFIM3, ATCAD2/CAD2, CESA09/CESA9, ATCAD3/CAD3, ACR10, GLX2-1/GLY1/GLYII4, ATPDI11/ATPDIL2-1/MEE30/PDI11/UNE5, MCTP14, IBM1, UBC37, ALA8, AtCAM7/CAM7/ZBF3, SKI2, CYCD3;3, SMXL3, RH12, OMTF3, BCHA2, FLA2, AtGATA17L/GATA17L, AtACER/ATCES1, ATCSLG2/CSLG2, ckl4, ck…
novel_25	IDD3/MGP, AtLAZY2/AtNGR1/DRO3/LAZY2, ARF1, URE, AFR1, MEE13, APL4, CKA4/cpCK2/pCK2, EXPRS, UGT73C2, UGT73C6, DOGT1/UGT73C5, CYP712A1, AFP4/TMAC2, GGL16, VETH1, AEP4/DELTA-VPE/DELTAVPE, HR4, Cand3, AG, AESP/AESP1/ESP/RSW4, AKT5/KT5, mtHsc70-1, EPCR2, AML4/ML4, PI-4KBETA2/PI4KBETA2, DUF760-7, RASD1, MBD13
novel_31	UGT2/UGT75B2, WAK4, WAK3, PML4, CTPS1, ATDAD1, AtSTOP1/STOP1, BGLU1, RCPG, ALPHA/alpha-DOX2, emb1579/RSA1, ATVPS11/VPS11, YIP4a, ASG8, AK3, PBL26, RIC5, ATNACK2/NACK2/TES, HIRA, MARD1, AtSEC23A, ORP2A, ATYSL1/YSL1, AtCAPE4, anac074/KIRA1/NAC074, YIP4b, AtGRF2/GRF2, AtRABH1c/RABH1c, AtGulLO3/GulLO3, ATSOS3/CBL4/SOS3, PHYC, SPP, MUSE14/TRAF1a, AtSWEET13/RPG2/SWEET13, TRAPPC3, AtOxR, NDHF
novel_33	AtRbohE, ABCB13/PGP13, ABCB14/ATABCB14/MDR12/PGP14, HEI10, PHL, AtRLP15/RLP15, ATCHX2/CHX2, ATNAT12/NAT12, CVY1, eIF6B, PEX11D, ATPUB9/PUB9, REM39/VRN1, PUT5, TRM34, AtHMP34/HIPP44, BLUS1, CYP71A28, ATMEK1/MEK1/MKK1/NMAPKK, AHA2/AtHA2/HA2/PMA2, DROP2/LRL2, ATSWI3D/CHB3, AGB1/ATAGB1/ELK4, AtNIK1/NIK1, AtDRE2/DRE2, PAT24/TIP1, TMN11, ATCAP-C/ATSMC3/ATSMC4/SMC3/SMC4, ATRADA/RADA, AtProRS-Org/OVA6/Pr…
novel_45	GALT29A, RPS5, CRK1/RKF2, AAE14, TCP3, AtRZ-1b/RBGB1/RZ-1b, CuAO1/CuAOgamma1, AtHIR1, ATOPR1/OPR1, ATOPR2/OPR2, NAP1;2/NFA02/NFA2, ALKBH2, GRV2/KAM2/MTV12/SGR8, TBL34, BIO2/BIOB/EMB49, RH6, BBX11, GDH3, FAF4, PTAC13, ATB', LGO/SMR1, MEE35/TCP4, ATSPT1/SPT1, SSTPR, TUA6, CASPL1D1, NDL2, TZF8, GDH1, ATDCL4/DCL4, EMB2745, FPS1, BAM4/BMY6, CBP60b
novel_46	2A6, ATCHX5/CHX5, AtPERK12/IGI1/PERK12, AtTHO2/EMB2793/THO2, ALA12, ATFAS4/FAS4, AtTRM9/TRM9, ATPRP40A/PRP40A, ATPDI3/ATPDIL1-5/PDI3/PDIL1-5, PGN, ATXTH17/XTH17, NLP5, PIN6, ATPIN4/PIN4, PPR96, RNE/RNEE/G, SLP3, AtTRM4b/TRM4B, ATVAMP722/SAR1/VAMP722, KUP11, ESD6/HOS1, bHLH48, ALG3/AtALG3, BGAL1, EMB2083/FtsHi2, COBL8, WDL3, PRP4KA, emb2076, PGL34, AtTKL1/TKL1, ATGSL01/ATGSL1/GSL01/GSL1, MAPKKK10/…
novel_60	CYCB3;1, SACL3, AAE14, 14-3-3PHI/GF14/GRF4, PMEI14, LNG3/TRM4, CLF/ICU1/SDG1/SET1, CYP71B6, MOC1, CVL1, ArRABA1h, ATROPGEF4/GEF4/RHS11/ROPGEF4, ATGSL10/CALS9/gsl10/GSL10, ATCPK2/CPK2, TOM40, AtRLP36/RLP36, FIGL1, AtNIT3/NIT3, CBL, BAM2/BMY9, TRM9, ATMPK4/MAPK4/MPK4, NIG, ABCG42, ABCG43, AGC1-2/D6PKL1, CIP7, ATL45/RHA3B, HHO5/UIF1, AtNPF8.2/ATPTR5/NPF8.2/PTR5, DAP2, ATGRP19/GRP19, IQD11, SMG7, ATS…
novel_61	ABCB11/MDR8/PGP11, ABCB12/PGP12, MCCA, EXO84C, ATNRAMP6/NRAMP6, AUF2, PAF2, MDO1/TEN1, AtRLP9/RLP9, RXW8, mTERF29, PHYLLO, AtTLP1/TLP1, ATNRAMP1/NRAMP1/PMIT1, EFM/HHO4, CHR8, ATCAD2/CAD2, ATNRAMP3/NRAMP3, EMB3114/mTERF/SL1, SGR6, TBL28, AtPFA-DSP3/PFA-DSP3, ATSYP43/SYP43, ATCRR1/CCR1, ATCCX3/CAX9/CCX3, ABCG29/AtABCG29/ATPDR1/PDR1, IDL4, EDF3, BIR6, ATG13a, AtCCME/ATG1/G1, ESK1/TBL29/XOAT1, SKS1, …
novel_88	PIP1;3/PIP1C/TMP-B, ATBCAT-1/BCAT-1/BCAT1, KNAT6/KNAT6L/KNAT6S, AGL92, DTX33, ALE/ALE1, IM30/PTAC4/VIPP1, CYP702A1, VRLK1, ATGSL02/CALS5/GLS2, ATL49/MEE16, ASHR2/SDG39, PGY1, LRRAC1, ATPREP1/ATZNMP/PREP1, IKU2, AtKIN14h/ATKP1/KP1, NTP5, AtRDUF1/BTL10/RDUF1, ATPTPKIS1/ATSEX4/DSP4/SEX4, FRK4/FRK7, CDS5, AtWRKY68/WRKY68, AtLpxD1/LpxD1, AT-HSFB2B/HSF7/HSFB2B, MOB1B, TET7, SCS2B, SD2-5, OXR6, ATCSP2/C…
novel_90	NDR2, ORP1D, FBN-like, NDR7, RMB1, AtFDA13/SDC, SCS2A, ATEME1A/EME1A, ATGPAT6/GPAT6, ATCYSD1/CYSD1, ABCC3/ATMRP3/MRP3, ATCFM3A/CFM3A, NDR3, RIC5, ABCC9/ATMRP9/MRP9, ABCC15/ATMRP15/MRP15, SAUR33, ATGSL01/ATGSL1/GSL01/GSL1, EMB2597/NOV, NDR1, S2P, AtMYB85/MYB85, AtNHR2B, NDR6, NDR8, ATCYSD2/CYSD2, DES1, BGLU39/TGG3, CPK28, NDHH
novel_92	CIPK9/PKS6/SnRK3.12, EMB3101, LNG4/TRM3, XTH30/XTR4, AT-GTL1/ATGTL1/GTL1, STT3B, AtMYB93/MYB93, ABA4, ALDH5F1/ENF1/SSADH/SSADH1, CHA19/CHR19/ETL1, BLH7, HGML, ARC2/CH-CPN60A/CPN60A/Cpn60alpha1/CPNA1/SLP, BAM6/BMY5, AP4.3A/LecRK-S.2, TKL2, ADT2/AtADT2, ATCEN2/CEN1/CEN2/CML20, CuAO, ATFIB2/FIB2, NUP43, ENP/MAB4/NPY1, ATGC1/GC1, AtRGL3/RGL3, AtLHP1/LHP1/TFL2, ACS, CIP4, bHLH, ATFBR1/ATFIB1/FBR1/FIB1…
novel_94	ATXIB/XI-8/XI-B/XIB, AT59, EFL4/ELF4-L4, BEL10/BLH10, VETH2, ZYP1/ZYP1b, HMS/PME6, PBL28, IAR4, PLDALPHA2, alpha1-COP, ATLSD1/ATSWP1/KDM1C/LDL1/LSD1/SWP1, AFR1, eIF5B1, ATGSTU19/GST8/GSTU19, MTI1, RAP2.7/TOE1, AXL/AXL1, FHY1/FRY1/PAT3, UPF2, CBC1, EDA5, ATMT-1/ATMT-K/MT2A, RRP45a, ATGSL04/atgsl4/CALS8/gsl04/GSL04/GSL4, ZDP, SSB2, FMA, ATAIG1/BHLH32/TMO5, AtPME41/ATPMEPCRB/PME41, ATXIH/XIH, PTL, D…
novel_95	AKS2, FRS11, GWD/GWD1/SEX1/SOP/SOP1, ELP, ABCI7/ATNAP6/NAP6, ECT7, PUKI, RHS6, GLL23, AGL7/AP1/AtAP1, SPPA/SPPA1, GGL14/OSP1, ARD/ARD3/ATARD3, ATCHX7/CHX7, TCL2, HIC/KCS13, SDG20/SUVR3, AtHMP25, AIR12, UBQ8, EDA31, SAC2, NID1, PYD1, PAC1, ATATM/ATM/PIG1, AtSAC3C/SAC3C, anac065/NAC065, DFL2/GH3-10, GXM2, CMI1, STY17, GYRB2, XPO7, SLG1, MEF7, ATPIN8/PIN8, AtNUFIP/NUFIP, ATATR/ATR/ATRAD3, ADR1-L3, A…
novel_97	ATTAF6/EMB2781/TAF6/TAFII59, ERF017/ERF17, LUP5, AtERDL6/ERDL6, AtSOT1/AtSOT12/ATST1/AtSULT202A1/RAR047/SOT12/ST/ST1/SULT202A1, NLP1, LCR81, CYP711A1/MAX1, ATGLR3.5/GLR3.5/GLR6, PAT21, ATPMM/PMM, RTNLB5, GC4, ICME-LIKE2, ATPDHK/PDK, BPP6, DREB2/DREB2B, UVH3/UVR1, EDD/EDD1, FUG1, BSL1, PDE226/PDS/PDS3, ATCSLB06/ATCSLB6/CSLB06, PEARLI, MRPL11, ABCD1/ACN2/AtABCD1/CTS/PED3/PXA1, AIRP2/AtAIRP2, ATROPG…
novel_99	SIRANBP, RMI2, ADAP/WRI3, HHO6, RCPG, HTR14, MAIL1, SCPL51, ATGLR1.4/GLR1.4, atToc64-III/TOC64-III, ALDH22A1, ALN/ATALN, FCA, ATHSGBP/ATRAB11B/ATRABA1D/RABA1d, ATMYB87/MYB87, KNAT4, ATTERT/TERT, C3HC4, GNL2, DCR/EMB3009/PEL3, AtRABA1c/RABA1c, ATGLR1.2/GLR1.2, ATGLR1.3/GLR1.3, ATSUS2/SSA/SUS2, AtRABA1f/RABA1f, NEN2, RPOC2
novel_101	AtSOD1/CSD1/SOD1, WAK2, ATHAP5B/HAP5B/NF-YC2, AtPaspA2/PaspA2, STUbL4, ARP4A/ATARP4A, OSU1/QUA2/TFA2/TSD2, CRCK3, AtRLP19/RLP19, SLP3, APUM3/PUM3, APUM1/PUM1, CIPK11/PKS5/SIP4/SNRK3.22, ATMBD9/MBD9, AtRLP36/RLP36, PME34, NodGS, ATG1b, ATSRS2/SRS2, UMAMIT33, CYP82C2, ATZIP9/ZIP9, ASE2/ATASE2/ATPURF2/CIA1/DOV1, sks9, CYL1/NAGLU, Phox3, EMB1030/EMB263/EMB86, AtFDB35, AtOS9/OS9, SPH15, PI-4KBETA1/PI4…
novel_103	ATATG18G/ATG18G, FRK3/FRK5, ATSNF4/KINbeta-gamma/SNF4, At-SR30/ATSRP30/SR30, CBRLK1/RKS2/SD1-13, JMJ18/PHD3, HON5, PEX3/PEX3-2, ATATG18H/ATG18H, AHG2/ATPARN/PARN, LecRK-V.2, PRPS9/RPS9/SOT8/TWN3, ATTPS11/ATTPSB/TPS11, MEE18, IKU1, ECT6, DAC, COBL10, YS1, ATCXE12/CXE12, Fes1B, PUB3, DAG1, MEE51, GGL22, PIP1;5/PIP1D, ATCIPK6/CIPK6/SIP3/SNRK3.14, AEP3/AtLEG/GAMMA-VPE/GAMMAVPE/LEG, AGD2, ATCRM1/ATXPO…
novel_104	CLB19/PDE247, SPL11, emb1011/LNO1, CP28A, ENT1/ENT1,AT, AGL66, PGX2, SNRNP-G, AtSEC23D, TAX1, ELMO1, MEE29, TCP9, PSF2, GTE8, PHS1/PyrR, APSR1, AtPIP2;1/PIP2/PIP2;1/PIP2A, PGPS2, AGL18, ATUTR6/UTR6, ALDH22A1, BCHA2, AtCP2/CP2, AtACER/ATCES1, AESP/AESP1/ESP/RSW4, AIRP1/AtAIRP1, ATHSP23.6-MITO/HSP23.6-MITO, AtHMAC6/AtHMP38/HMA6/PAA1/PCH1, EAL1/SGR7/SHR, AAD3, ABC1K11, GRF3/RCI1, TOE2, E1-OGDH2, RKD3
novel_106	ARFD1B/ARL3/ATARFD1B, ATGPAT1/GPAT1/sn-2-GPAT1, PPR1, PLL5, ARR4/ATRR1/IBC7/MEE7, AtPol{lambda}/Pol{lambda}, SOP1, ANU1/SECA2, ICU11, PMI1, ATB/B, CCB4, TRAPPC2, GAUT10/LGT4, QWRF3, ATCSLC08/ATCSLC8/CSLC08/CSLC8, ATVAMP723/VAMP723, AtCWIN4/AtcwINV4/cwINV4, RPPR5, PIRL9, ATPRMT3/PRMT3, ATTOC120/TOC120, ATVAMP728/VAMP728, BEH1, ATCML9/CAM9/CML9, AtCWIN2/AtcwINV2/CWINV2, NTP7, AHDP/ANL2, ACS6/ATACS6…
novel_108	AtLFG4/LFG4, ACA7/ATACA7, PIP5K7, CWM1, FRL2, AtNPC1, LACS2/LRD2, ADR2/WRR4/WRR4A, ATPUP17/PUP17, ZCF37, SLDP1, FLL2, GLOX1/GOXL1, AGP9, CTL03/MBR1, ATCAF1/CAF1, GGL15, AEP1/ALPHA-VPE/ALPHAVPE, ATCNGC11/CNGC11, ATCNGC12/CNGC12, HIC/KCS13, MAGL9, LUC7A/UNE6, XPO4, QRT2, HAOX1, ATCNGC19/CNGC19, IREH1, CYP705A22/GPS1, ATMDAR4/MDAR4, AtGGPS10/GGPPS10(, ATPHS2/PHS2, ABCA6/ATATH5/ATH5, PLATZ9, ATOEP16-…
novel_110	TOR2/TUA4, DECOY, AOR, ATPUP1/PUP1, LOL1, TUA2, ATMAP4K, ATMRD1/MRD1, AP1M2/HAP13, ATOPR1/OPR1, ATOPR2/OPR2, AGL67, RNE/RNEE/G, ASRF, PUB34, PMEI-PME66, RIC1, ATGSL08/ATGSL8/CHOR/ET2/GSL08/GSL8/MAS, APM4/ATPEX12/PEX12, AtSEC24A/ERMO2/SEC24A, AtTK1a/TK1/TK1a, MTV1, IRR, AtGGPS9/GGPPS9, AAO2/AO3/AOgamma/atAO-2/AtAO3, ATMAPR3/ATMP2/MAPR3/MSBP2, PLA/PLP7/pPLAIIIbeta, ABCG17, ATVLN3/VLN3, FRK4/FRK7, C…
novel_115	SCM/SRF9/SUB, ATCOAB/COAB, MIF3, ATSAC1/SAC1, AJH1/CSN5A, AT-EXP10/ATEXP10/ATEXPA10/ATHEXP/EXP10/EXPA10, ATVPS53/HIT1/VPS53, AHL5, ATTPS1/TPS1, ATIRE1-2/AtIRE1A/IRE1-2/IRE1A, ASK3/SK3, BLH5, AHL21/GIK, ATATH8, GLU2, CKB4, BGLU25/GLUC, TRAPPC6/TRS33, GUX1/PGSIP1, AGG2/AtGG2, Raf43, ATRAB8/AtRab8B/AtRABE1a/RAB8/RAB8B, ATHAM2/HAM2/LOM2, BCHC1, BAP1, SLO3, AHL23, CORI3/JR2, MUG13.4, TBL9, SCPL19/SNG2…
novel_117	AR411/ATWRKY14/WRKY14, ATGLR3.3/GLR3.3, CYCA3;2, ADR2/WRR4/WRR4A, VIP5, PHT5;1/VPT1, ATKCR1/KCR1/YBR159, STN7, ISS1/VAS1, 7TM5, ABCG5, ATCSP4/ATGRP2B/GRP2B, AtFDA14, AtDRIP2/BMI1A/DRIP2, ATG4A, BCHC2, IDH-VI, CML36, DAYSLEEPER, GroES, BCHC1, HULK3/SL4, AtTRM5c/TRM5c, AtLpxD1/LpxD1, ATRABG3A/RABG3A, ARCK1/CRK45, RPP5/SIKIC2, RLM3/TN16, AtLpxD2/LpxD2, ATRMA3/RMA3, PRHA, YIP4b, ATCSP2/CSDP2/CSP2/GRP…
novel_118	ACBK1/ATCNGC10/CNGC10, ATBARD1/BARD1/ROW1, AGL65, MDP40, ATPUP3/PUP3, PICALM8, AtSERPIN1/SERPIN1, ACD/ALATS, FTIP4/MCTP4, ERF74/RAP2.12, BZO1, AAE12, AUXILIN-LIKE6/JAC1, BRD2, GGPPS2/IDS2, GRV2/KAM2/MTV12/SGR8, ANTR1/PHT4;1, ATL2G/ATL9, GAUT2/LGT2, ATCFM2/CFM2, REM18, PMEI-PME25, ESM1, ATDET1/DET1/FUS2, ATECI3/ECI3/HCD1, CER4/FAR3/G7, ASE2/ATASE2/ATPURF2/CIA1/DOV1, CGF1, FLA17, CPK17, ATHSF3/ATHS…
novel_119	ANAC018/ATNAM/NAM/NARS2, Cnih3, APK2B/Kin2/PBL3, ATFUT2/FUT2, Phox1, ALBA2/IRP7, ATGPAT6/GPAT6, AHL16/TEK, CPFTSY/FRD4, ERCC1/UVR7, MAP3KE1/MAPKKK7, ATRALF23/RALF23, RALFL24, ATSYP32/SYP32, DMS3/IDN1, ATX3/SDG14, SEC15B, AtMYB74/MYB74, PMEI7, OTP70, ATBP-1/ATBP1/ATTBP1/HPPBF-1/TBP1, XGD1, abc1k8/ATATH13/ATH13/ATOSA1/OSA1, OOP/TOP1, IAA9, AtMAN7/MAN7
novel_121	AtMYB51/BW51A/BW51B/HIG1/MYB51, ATMLO6/MLO6, PBL15/SGN1, RPF6, PIRL5, ATWRKY60/WRKY60, PLL4, AtVIP1/VIH2/VIP1, APK3, EMB3119, DREB2/DREB2B, TBL32, NANA, HAOX2, ENA, ETP2, ATPRMT6/PRMT6, ATMSH5/MSH5, CYP702A2, AK-HSDH, ATTPS4/TPS4, ARI1/ATARI1, NOXY2, ATIPT5/IPT5, AtPARP3/PARP3, MDS2, MUSE7, MCTP2
novel_122	FREE1/FYVE1/PDE330, ARF22, DPMS3, ASG8, NF-YA9, AtDWF4/CLM/CYP90B1/DWF4/PSC1/SAV1/SNP2, AtSEC23F, ERD3, AtLARP1c/LARP1c, ATVTI11/ATVTI1A/ITT3/SGR4/VTI11/VTI1A/ZIG/ZIG1, SUMO4, RLUA6, AtARRE/ATL27
novel_125	BSK4, ATTPS7/ATTPSA/TPS7, Nog1-2, SDP, AGL58, ARF6, UBP11, FU/TIO, ATB/B, ABS2/NGAL1, LCD1/RE, ATDRH1/DRH1/IRP6/RH14, ATNBS1/NBS1, ATWRKY39/WRKY39, ATMPK19/MPK19, ATINO80/INO80, AtKH20/PEP, APRR7/PRR7, ATPDK1/PDK1, ATWRKY52/RRS1/RRS1-R/SLH1, UGT91C1, AtNCER3, MATK
novel_126	NSH2/URH2, Plsp2A, ATSUC4/ATSUT4/SUC4/SUT4, atCYP51/CYP51/CYP51A2/CYP51G1/EMB1738, ATDDF1/DDF1, AtDTX31/RHS2, EMB3108/HS3/RH22, FMO, PHT5;1/VPT1, POQR-like, ATSPP/SPP, MTP12, RTNLB10, PRORP2, EMB2410/TIC236, FLX, PLA/PLP6/pPLAIIIa, LAC5, AtLPEAT2/LPEAT2, AtDOK1/DOK1/EVN, ABCA4/ATATH3, ABCA5/ATATH4/ATH4, PAT4, ATFTA/FTA/PFT/PGGT-IALPHA/PLP, ATGSL01/ATGSL1/GSL01/GSL1, MAPKKK9/MEKK2/SUMM1, ARAKIN/AT…
novel_130	TOR2/TUA4, AOR, ATPUP1/PUP1, AB140/CAB1/CAB140/LHCB1.3, LOL1, TUA2, ATMRD1/MRD1, AP1M2/HAP13, ATOPR1/OPR1, ATOPR2/OPR2, AGL67, RNE/RNEE/G, ASRF, PMEI-PME66, RIC1, BPP4, APM4/ATPEX12/PEX12, AtSEC24A/ERMO2/SEC24A, AtTK1a/TK1/TK1a, IRR, AtGGPS9/GGPPS9, AAO2/AO3/AOgamma/atAO-2/AtAO3, ATMAPR3/ATMP2/MAPR3/MSBP2, FER, PLA/PLP7/pPLAIIIbeta, ABCG17, VHA-F, TUA6, DOGL4, CRK20, CRK23, NLP7, DEK3, atnudt20/N…
novel_133	HPD/HPPD/PDS1, AtGASA15/GASA8L, ATGSTU25/GSTU25, OVA9, TMK1, ARC3, ATPAP9/PAP9, ATCNGC6/CNGC6, VCS, MAP3KE1/MAPKKK7, GAUT8/QUA1, NRP2, AtRDUF1/BTL10/RDUF1, ATBRCA1/BRCA1, AtPERK5/PERK5, ATMYB73/MYB73, ENAP2/VFP5, PNET5, C3HC4, ATMAP65-3/MAP65-3/PLE, AGL82, ATHIR1/AtHIR4/HIR1/HIR4, EAT3/TOE3, ORF251
novel_142	AtTZF4/SOM/TZF4, ATERF10/ERF10, KTN80.1, CRR22, TL20.3, ATOCT3/OCT3, MRF1, MDP40, PRP22/RID1, ACBP/ACBP6/AtACBP6, ATGLR3.3/GLR3.3, PHD1, AtNRX1/NRX1, VI1, AtTPR/NUA, ATOCT2/OCT2, FDM5, AtPRK2/ATPRK2A/PRK2/PRK2A, ATHO1/GUN2/HO1/HY1/HY6/TED4, AtSAC3A/SAC3A, ATMYB57/MYB57, TRM6, ATSERAT2;2/SAT-1/SAT-A/SAT-M/SAT3/SERAT2;2, GLIP4, ATPME3/OZS2/PME3, EMB2083/FtsHi2, ATCNGC20/CNBT1/CNGC20, SNX5, ATCOM1/A…
novel_172	POR/PORC, ABCI18/ATNAP4/NAP4, ATTPS7/ATTPSA/TPS7, AtSOD1/CSD1/SOD1, ATPMEPCRA/PMEI-PME18/PMEPCRA, ATCCS/AtHMP03/CCS, AtMed15a/MED15_1/NRB4, SOP1, BBX13, ZRK14, PCR11, PHYLLO, ATSKP2;2/SKP2B, FLZ6, APC6, AMS, PGY1, ATC, AtSOD2/CSD2/CZSOD2/SOD2, ATZIP6/ZIP6, RBGD2, 5PTase12, ATNHX4/NHX4, AtUNC93, BRU1/MGO3/RPL30/TSK, ATM1, AtSGF29a/SGF29a, AtGH9A4/GH9A4, CKB3, FBN9, AGL51, AGL52, emb1027, APX6, ACO…
novel_175	PDLP2, AtGLYI2/GLXI:3/GLYI2, RPF8, AFB3, ATREV7/REV7, NFD5/RPPR2, KUP10, ATUPF3/UPF3, ALDH3H1/ALDH4, AtNug2/Nug2, PES1, MSL3, HPS4/SAB, HT1, SSU72, ATOCT2/OCT2, RTEL1, REME1, ATSERK4/BAK7/BKK1/SERK4, ANTR1/PHT4;1, PDLP3, LOG2, MAT3, CASPL4D2, AtPIF4/PIF4/SRL2, ATPDI11/ATPDIL2-1/MEE30/PDI11/UNE5, ATGLR1.1/GLR1/GLR1.1, BRP1, ATCTL2/CTL2, ZIFL2, PHT1;7, ATMTPA1/MTP2/MTPA1, AFB4, rps15ae, ATBAK1/ATSE…
novel_182	NIH, SIRANBP, Hop1, WAKL5, MTP10, SMD3B, OTP90, CP22/NPQ4/PSBS, TOR, ATRM2, SMD3A, ATXRCC1/XRCC1, CHA19/CHR19/ETL1, AtFDA10/PCH1, ATCAF1/CAF1, ATL12, GCL2, PAG1, ATVT-1/HVT1, PME4/VGDH1, IES2B, FL2, TWD40-1, PUB3, ALPHA-SNAP2/ASNAP, SPL12, ATSEC1B/SEC1B, CCS52A1/FZR2, ClpT1, AtHSPR/SMXL4, PILS6, AtCHIL/CHIL, STP8, AteRF1-1/ERF1-1, CLB4/CSB3/GCPE/HDS/ISPG, ATS3B
novel_183	AtNPF6.3/ATNRT1/B-1/CHL1/CHL1-1/NPF6.3/NRT1/NRT1.1, ATELF5A-1/EIF-5A/EIF5A/ELF5A-1, MED23, AtRLP9/RLP9, DEG27, CML23, LUP5, AtFDB5/KIB3, CRF10, ABCG25/ATABCG25, ATLUP1/LUP1, DUF760-4, AtFAP2/FAP2, ATNRPD1B/DMS5/DRD3/NRPD1B/NRPE1, GAUT2/LGT2, ATBCA1/ATSABP3/CA1/DEG10/SABP3, LSF1, FBX92, ATVTI13/VTI13, GATA6, ATPUMP1/ATUCP1/PUMP1/UCP/UCP1, SUE4, BADC1/BLP3, ZAT9, AtFANCD2/FACND2, KNAT5, LRX11, LAT1…
novel_189	LBD2, ATTPS7/ATTPSA/TPS7, ATRAB-A2A/ATRAB11C/ATRABA2A/RAB-A2A/RAB11c, ATST4C/ST4C, PHO1;H3, 14-3-3EPSILON/GF14/GRF10, MENG, NHL8, AtNPF7.3/NPF7.3/NRT1.5, AtSTOP1/STOP1, ILL6, EMB71/MAPKKK4/YDA, AGM2, UMAMIT5/WAT1, ATCAD2/CAD2, ATCAD3/CAD3, ATCHX8/CHX08/CHX8, ATGSTU1/GST19/GSTU1, AS1/ATMYB91/ATPHAN/LL2/MYB91, ATHSPRO2/HSPRO2, LYK2, AtPPR2/EMB2750/PPR2, ATTS02/DGD1, FDM3, MEF22, BBX10/COL12, ATSNM1…
Multiple gene symbols separated by a forward slash ("/") represent different aliases for the same gene, while commas (",") separate distinct genes targeted by the miRNA.
